# Supplementary material for: Retraining Dorsal Visual Pathways Improves Cognitive Skills After a Mild Traumatic Brain Injury
Source: J Clin Med. 2025 Mar 26;14(7):2273. doi: 10.3390/jcm14072273 (PMC11989825; doi:10.3390/jcm14072273)
Supplement: Supplementary file 1 [file jcm-14-02273-s001.zip]

Archive with 1 entries (1 files):
- jcm-3497436-supplementary.pdf
